# Supplementary material for: Epidemiology of Antimicrobial Resistance Genes in Staphyloccocus aureus Isolates from a Public Database in a One Health Perspective—Sample Characteristics and Isolates’ Sources
Source: Antibiotics (Basel). 2023 Jul 24;12(7):1225. doi: 10.3390/antibiotics12071225 (PMC10376612; doi:10.3390/antibiotics12071225)
Supplement: Supplementary file 1 [file antibiotics-12-01225-s001.zip]

Archive with 1 entries (1 files):
- antibiotics-2508142-supplementary.pdf
